# Supplementary material for: Application of Antisolvent Precipitation Method for Formulating Excipient-Free Nanoparticles of Psychotropic Drugs
Source: Pharmaceutics. 2022 Apr 8;14(4):819. doi: 10.3390/pharmaceutics14040819 (PMC9029518; doi:10.3390/pharmaceutics14040819)
Supplement: Supplementary file 1 [file pharmaceutics-14-00819-s001.zip]

Archive with 1 entries (1 files):
- pharmaceutics-1655146-supplementary.pdf
